# Supplementary material for: Assessment of Health Information Technology Interventions in Evidence-Based Medicine: A Systematic Review by Adopting a Methodological Evaluation Framework
Source: Healthcare (Basel). 2018 Aug 31;6(3):109. doi: 10.3390/healthcare6030109 (PMC6165327; doi:10.3390/healthcare6030109)
Supplement: Supplementary file 1 [file healthcare-06-00109-s001.zip]

Archive with 3 entries (3 files):
- SF-HIT.pdf
- PRISMA.pdf
- sup_basic.pdf
